# Supplementary material for: Sarcopenia as Manifested by L3SMI Is Associated with Increased Long-Term Mortality amongst Internal Medicine Patients—A Prospective Cohort Study
Source: J Clin Med. 2022 Jun 17;11(12):3500. doi: 10.3390/jcm11123500 (PMC9224962; doi:10.3390/jcm11123500)
Supplement: Supplementary file 1 [file jcm-11-03500-s001.zip]

Archive with 1 entries (1 files):
- jcm-1724956-supplementary.pdf
